# Supplementary material for: Complete Genome Sequence of Two Deep-Sea Streptomyces Isolates from Madeira Archipelago and Evaluation of Their Biosynthetic Potential
Source: Mar Drugs. 2021 Nov 1;19(11):621. doi: 10.3390/md19110621 (PMC8622039; doi:10.3390/md19110621)
Supplement: Supplementary file 1 [file marinedrugs-19-00621-s001.zip]

Archive with 1 entries (1 files):
- marinedrugs-1408858-Supplementary.pdf
